# Supplementary material for: Increased national critical care demands were associated with a higher mortality of intubated COVID-19 patients in Japan: a retrospective observational study
Source: J Intensive Care. 2024 Nov 5;12:46. doi: 10.1186/s40560-024-00758-8 (PMC11536903; doi:10.1186/s40560-024-00758-8)
Supplement: Supplementary file 2 — Additional file 2. [file 40560_2024_758_MOESM2_ESM.xlsx]

## Sheet: Sup.1(変量効果)
	Supplementary Table 1. Analysis of the mixed-effects model considering the hospital-specific effects as random effects
		ORs	P-value
	Age	2.54 (2.34-2.75)	<0.001
	Sex, male	1.00 (0.88 - 1.13))	0.96
	BMI
	25≤BMI<30	0.89(0.78-1.01)	0.08
	BMI≥30	0.96(0.81-1.14)	0.65
	Use of ECMO	4.81 (4.04-5.72)	<0.001
	Use of HFNC or NIV	1.26 (1.11-1.44)	0.001
	Pandemic wave (ref. Second wave)
	Third wave	1.05 (0.80-1.36)	0.74
	Fourth wave	0.95 (0.72-1.27)	0.75
	Fifth wave	1.06 (0.77-1.46)	0.73
	Sixth wave	1.00 (0.74-1.36)	1
	Seventh wave	0.92 (0.63-1.33)	0.65
	Eighth wave	1.08 (0.75-1.55)	0.67
	Critical care demands	1.23 (1.14-1.32)	<0.001
	Random Effect
	Residual variance	3.29
	Random effect variance	0.25
	Intraclass correlation coefficient	0.07
	N (hospital)	264
	BMI, body mass index; ECMO, extracorporeal membrane oxygenation; NIV, Non-invasive ventilation; HFNC, high flow nasal cannula; MV, mechanical ventilation; OR, odd ratio.
