# Supplementary material for: Increased national critical care demands were associated with a higher mortality of intubated COVID-19 patients in Japan: a retrospective observational study
Source: J Intensive Care. 2024 Nov 5;12:46. doi: 10.1186/s40560-024-00758-8 (PMC11536903; doi:10.1186/s40560-024-00758-8)
Supplement: Supplementary file 3 — Additional file 3. [file 40560_2024_758_MOESM3_ESM.xlsx]

## Sheet: Sup.2(変量＋施設別混雑度)
	Supplementary table 2. An analysis with the facility effect treated as a random effect, adjusting for hospital level demands.
		Odds Ratio	P-value
	Age	2.54(2.35 – 2.76)	<0.001
	Sex, male	1.00(0.88 – 1.13)	0.96
	BMI (ref. <25)
	25≤BMI<30	0.89(0.78 – 1.01)	0.081
	30<	0.96(0.81 – 1.14)	0.66
	Use of ECMO	4.83(4.06 – 5.75)	<0.001
	Use of NIV or HFNC before MV	1.27(1.11 – 1.45)	0.001
	Pandemic wave (ref. Second wave)
	Third wave	1.04(0.80 – 1.35)	0.77
	Fourth wave	0.94(0.71 – 1.25)	0.68
	Fifth wave	1.05(0.76 – 1.45)	0.76
	Sixth wave	1.00(0.74 – 1.36)	0.99
	Seventh wave	0.92(0.63 – 1.33)	0.65
	Eighth wave	1.08(0.75 – 1.56)	0.67
	Hospital level demands	1.03(0.94 – 1.12)	0.52
	Critical care demands	1.22(1.13 – 1.32)	<0.001
	Random Effects
	Residual variance	3.29
	Random effect variance	0.25
	Intraclass correlation coefficient	0.07
	N (hospital)	264
	BMI, body mass index; ECMO, extracorporeal membrane oxygenation; NIV, Non-invasive ventilation; HFNC, high flow nasal cannula; MV, mechanical ventilation; OR, odd ratio.
