# Supplementary material for: Increased national critical care demands were associated with a higher mortality of intubated COVID-19 patients in Japan: a retrospective observational study
Source: J Intensive Care. 2024 Nov 5;12:46. doi: 10.1186/s40560-024-00758-8 (PMC11536903; doi:10.1186/s40560-024-00758-8)
Supplement: Supplementary file 4 — Additional file 4. [file 40560_2024_758_MOESM4_ESM.xlsx]

## Sheet: Supplementary Table 3
	Supplementary Table 3. Association between the critical care demands and mortality, targeting the entire analytical cohort where missing data for mortality and covariates were imputed using multiple imputation.
		ORs	P-value
	Age	1.07 (1.06-1.07)	<0.001
	Sex, male	1.03 (0.92-1.15)	0.62
	BMI (ref. <25)
	25≤BMI<30	0.95 (0.85-1.06)	0.37
	BMI≥30	1.00 (0.86-1.16)	0.96
	Use of ECMO	3.94 (3.39-4.58)	<0.001
	Use of NIV or HFNC before MV	1.33 (1.19-1.49)	<0.001
	Pandemic wave (ref. Second wave)
	Third wave	1.00 (0.81-1.24)	0.99
	Fourth wave	0.88 (0.70-1.11)	0.28
	Fifth wave	1.08 (0.83-1.41)	0.56
	Sixth wave	1.01 (0.78-1.30)	0.96
	Seventh wave	1.00 (0.75-1.34)	1
	Eighth wave	1.00 (0.75-1.32)	0.98
	Critical care demands	1.09 (1.05-1.14)	<0.001
	BMI, body mass index; ECMO, extracorporeal membrane oxygenation; NIV, Non-invasive ventilation; HFNC, high flow nasal cannula; MV, mechanical ventilation; OR, odd ratio.
